# Supplementary material for: A platform for parallel TCR cloning and testing enables anti-neoantigen tumor immunotherapy
Source: JCI Insight. 2026 Apr 28;11(12):e203622. doi: 10.1172/jci.insight.203622 (PMC13313532; doi:10.1172/jci.insight.203622)
Supplement: Supplemental table 1 [file jciinsight-11-203622-s282.xlsx]

## Sheet: Rnd 1 Alpha & Beta
Primer Name	Primer Sequence
mTRAV1_F	GTC AGG CTG GTG GTG TCA TG
mTRAV2_F	GGC CTG TGC TTA CAA AGA GAA TA
mTRAV3_F	GTG GAT CAC AGA GGC ATC YTG T
mTRAV4-2_F	CTG TTG GAA ATC AGC ATC TTG AC
mTRAV4-34_F	CGA TTG GAC AGG GGY CAT G
mTRAV5-1_F	GAA GCA CAA TGA AGA CAG CTA TTC
mTRAV5D-4_F	CTG GAT TTT AAT TTA ATT GGG AAG AG
mTRAV6-1_F	GAC ACT GAA GAT GAA CTA TTC TCC
mTRAV6-2_F	GTT GAG GAT ACC ACT CTG AAG ATG
mTRAV6-3_F	ACT CTG GTG ACA CTG AAG ATG AAC
mTRAV6-4_F	GAG CAG CAC TCT ACA CTG AAC ATG
mTRAV6-5_F	CAC TCC AGT GGC TCA GAA AAT G
mTRAV6-6_F	CAT CAA GWC CAC TTT CTA GAT GAC A
mTRAV6-7_F	CTG TCG AGA TGG GTC TAA AGA TG
mTRAV7-14_F	AGG GAA GAG GAR AGA ATG AAG TC
mTRAV7-23_F	AGG AAR GAR GAG AGA ATG AAA TC
mTRAV7-5_F	CCC CAG TGG AGA GAG ATA AAG AG
mTRAV7-6_F	CAC TCC TTT TGC TGG CTT GA
mTRAV8-1_F	CTG GAG CTG TAT CTC TTG CGA
mTRAV8-2_F	TCC TGT GAC ATC AAT AAA GCA AG
mTRAV9-1_F	GTT TCC AGT GTG CAG CCA TG
mTRAV9-2D34_F	TTY CAA GGC TCA GCC ATG
mTRAV9-3_F	AGA GCT GCA GCC TTC TCA AG
mTRAV10_F	CCC AGG CAG GAA GAA TGA TG
mTRAV11_F	GGC TTC TCC AGA ACA ACC ATG
mTRAV12_F	CAA GGA CCA AGT GTC ATT TCT TC
mTRAV13_F	GGC TGG TTA CTT GCT TCT GTC T
mTRAV14-12_F	GGA GAC AAA AGG YCA CCT GAG T
mTRAV14-3D2_F	TCA GTC TAG GAG GAA TGG ACA AG
mTRAV15_F	GGC AGA GCA GAC ACA CTC ATG
mTRAV16_F	CAC TCA AGA CCA GAG CTA ACA GTA TG
mTRAV17_F	CCT TCT CAC TGC CTA GCC ATG
mTRAV19_F	AAG GAG AGA TAA CTC AAA GCT TCA G
mTRAV21_F	GCT CAT CCA TTT GCT CTT AAC TAT G
mTRBV1_F	GGC CCA CAG AGA TAG AGA GAA C
mTRBV2_F	CAG ACA GCC AGG ATC CAA AG
mTRBV3_F	TGC AGT CAG TCA AGC TAG GAG AAA C
mTRBV4_F	CCC TGC CTT GAC CCA ACT ATG
mTRBV5_F	ACC CGT CTG GAG CCT GAT TC
mTRBV12_F	CCT GAG ARG AAG CAT GTC TAA CAC
mTRBV13_F	CAA RCA GGG CTG GAA CAT AC
mTRBV14_F	CCC TCC TCT GCC CTC AAT C
mTRBV15_F	AAA GTC CCT TCT CTG CTC ATG TAC
mTRBV16_F	CAC TGC CTC ATC TTG CCA TG
mTRBV17_F	AAG ACA AAT ATT CCT TTC CTG TTC TG
mTRBV19_F	CAA AGA AAG TCC CTC CAA ACT ATG
mTRBV20_F	TTA AGC GAA GGT GGT GTG AAG TC
mTRBV23_F	ACA AGA AGA CAC CAC ATC CTT TG
mTRBV24_F	TGC TGG CCT AGT GTG ATC ATG
mTRBV26_F	TGA GAA CAC TTC AAC CTT TTC GTA C
mTRBV29_F	CAC TTT CCT CAA AAC CAC CAT G
mTRBV30_F	GAA AGA GAC CAC TGC TAA AGG ATG
mTRBV31_F	AAG TGC AGA GTA GAC AAG CCT AGA C
mTRAC_R	TCT TGG AAT CCA TAG CTT TCA TG
mTRBC_R	CCA CGT GGT CAG GGA AGA AG

## Sheet: Rnd2 Alpha
Primer Name	Primer Sequence
Vect_mTRAV1	TCT CTA GGC GCC GGA ATT CA ATG CTG CAG ATG TGG GGG TTT G
Vect_mTRAV2	TCT CTA GGC GCC GGA ATT CA ATG AAG CAG GTG GCA AAA GTG A
Vect_mTRAV3	TCT CTA GGC GCC GGA ATT CA ATG AAR ACR GTG ACT GGA CCT T
Vect_mTRAV4-2	TCT CTA GGC GCC GGA ATT CA ATG GAG AGG AGC CCG GGA
Vect_mTRAV4-34	TCT CTA GGC GCC GGA ATT CA ATG SAG AGG AAC CTG GGA GCT G
Vect_mTRAV4-3	TCT CTA GGC GCC GGA ATT CA ATG SAG AGG AAC CTG GTT GCT G
Vect_mTRAV5-1	TCT CTA GGC GCC GGA ATT CA ATG AAG ACA GCT ATC CAT GCT T
Vect_mTRAV5-4DN	TCT CTA GGC GCC GGA ATT CA ATG AAA ACA YAY GCT YCT ACA TTA TTC
Vect_mTRAV6-123	TCT CTA GGC GCC GGA ATT CA ATG AAC WMT TCY CCA GCT TTA GTG AC
Vect_mTRAV6-4	TCT CTA GGC GCC GGA ATT CA ATG AAT ACT TCT CCA GTT TTA GTR AC
Vect_mTRAV6-5	TCT CTA GGC GCC GGA ATT CA ATG AAC CTT TRT CCT GAA CTG G
Vect_mTRAV6-6	TCT CTA GGC GCC GGA ATT CA ATG GAC TYT TCA CCA GGC TTC G
Vect_mTRAV6-7	TCT CTA GGC GCC GGA ATT CA ATG AAC TCT TCT CCA GGC TTC A
Vect_mTRAV7-1	TCT CTA GGC GCC GGA ATT CA ATG AAG TCC TTG TGT GTT TCA C
Vect_mTRAV7-2345	TCT CTA GGC GCC GGA ATT CA ATG AAG TCC TTG AGT GTT TYA CTA G
Vect_mTRAV7-23N4	TCT CTA GGC GCC GGA ATT CA ATG AAG TCC TTK AGT RTT TCC CTA G
Vect_mTRAV7-6	TCT CTA GGC GCC GGA ATT CA ATG CAT TCC TTA CAT GTT TCA C
Vect_mTRAV8-1	TCT CTA GGC GCC GGA ATT CA ATG CAC AGC CTC CTR GGG TTG T
Vect_mTRAV8-2	TCT CTA GGC GCC GGA ATT CA ATG AAC AGA TTC CTG GGA ATA T
Vect_mTRAV9-1	TCT CTA GGC GCC GGA ATT CA ATG CTC CTG GTY CTC ATC TCG T
Vect_mTRAV9-234	TCT CTA GGC GCC GGA ATT CA ATG CTC CTG GYR CTC CTC
Vect_mTRAV10	TCT CTA GGC GCC GGA ATT CA ATG AAG ACA TCC CTC CAC ACT G
Vect_mTRAV11	TCT CTA GGC GCC GGA ATT CA ATG AAA AAG TGC CTT AGT GCC T
Vect_mTRAV12-123	TCT CTA GGC GCC GGA ATT CA ATG CRT CCT GTC ACC TGC TCA G
Vect_mTRAV12D-13	TCT CTA GGC GCC GGA ATT CA ATG CGT CCT GWC ACC TCC TCA G
Vect_mTrAV12-2	TCT CTA GGC GCC GGA ATT CA ATG CGT CCT GRC ACC TGC TCA G
Vect_mTRAV13-25	TCT CTA GGC GCC GGA ATT CA ATG ARG AGG CTG MTG TGT TCT C
Vect_mTRAV13-1234	TCT CTA GGC GCC GGA ATT CA ATG AAG AGG CTG CTG TGC TCT C
Vect_mTRAV13-1	TCT CTA GGC GCC GGA ATT CA ATG AAC AGG CTG CTG TGC TCT C
Vect_mTRAV13D-1	TCT CTA GGC GCC GGA ATT CA ATG AAG AGG CTG CTG AGC TCT C
Vect_mTRAV14-23	TCT CTA GGC GCC GGA ATT CA ATG GAC AAG ATC CTG ACA GCA T
Vect_TRAV14N-1	TCT CTA GGC GCC GGA ATT CA ATG GAC AAG ATC CTG ACA GCA A
Vect_mTRAV14-1	TCT CTA GGC GCC GGA ATT CA ATG GAC ACG ATC CTG ACA GCA T
Vect_mTRAV14D-1	TCT CTA GGC GCC GGA ATT CA ATG GAC AAG ATT CTG ACA GCA T
Vect_mTRAV15	TCT CTA GGC GCC GGA ATT CA ATG CCT CCT CAS AGC CTG
Vect_mTRAV16	TCT CTA GGC GCC GGA ATT CA ATG CTG ATT CTA AGC CTG TTG G
Vect_mTRAV17	TCT CTA GGC GCC GGA ATT CA ATG TTC CCA GTG ACC ATT CTG C
Vect_mTRAV19	TCT CTA GGC GCC GGA ATT CA ATG ACT GGT TTC CTG AAG GCC T
Vect_mTRAV21	TCT CTA GGC GCC GGA ATT CA ATG GGA TGT GTG AGT GGA ATT G
Revserse Primer	AGG TTC TGG GTT CTG GAT GT

## Sheet: Rnd2 Beta
Primer Name	Primer Sequence
Vect_mTRBV1	TGG AAG AAA ACC CCG GTC CC ATG TGG CAG TTT TGC ATT CTG T
Vect_mTRBV2	TGG AAG AAA ACC CCG GTC CC ATG GGC TCC ATT TTC CTC AGT T
Vect_mTRBV3	TGG AAG AAA ACC CCG GTC CC ATG GAT ATC TGG CTT CTA GGT T
Vect_mTRBV4	TGG AAG AAA ACC CCG GTC CC ATG GGC TGT AGG CTC CTA AGC T
Vect_mTRBV5	TGG AAG AAA ACC CCG GTC CC ATG AGC TGC AGG CTT CTC CTC T
Vect_mTRBV12-1	TGG AAG AAA ACC CCG GTC CC ATGTCT AAC ACT GTC CTC GCT G
Vect_mTRBV12-2	TGG AAG AAA ACC CCG GTC CC ATGTCT AAC ACT GCC TTC CCT G
Vect_mTRBV13-1	TGG AAG AAA ACC CCG GTC CC ATG GGC TCC AGG CTC TTT CTG G
Vect_mTRBV13-2	TGG AAG AAA ACC CCG GTC CC ATG GGC TCC AGG CTC TTC TTC G
Vect_mTRBV13-3	TGG AAG AAA ACC CCG GTC CC ATG GGC TCC AGA CTC TTC TTT G
Vect_mTRBV14	TGG AAG AAA ACC CCG GTC CC ATG GGC ACC AGG CTT CTT
Vect_mTRBV15	TGG AAG AAA ACC CCG GTC CC ATG GGC ATC CAG ACC CTC TGT T
Vect_mTRBV16	TGG AAG AAA ACC CCG GTC CC ATG GCC CCC AGG CTC CTT TTC
Vect_mTRBV17	TGG AAG AAA ACC CCG GTC CC ATG GAT CCT AGA CTT CTT TGC T
Vect_mTRBV19	TGG AAG AAA ACC CCG GTC CC ATG AAC AAG TGG GTT TTC TGC T
Vect_mTRBV20	TGG AAG AAA ACC CCG GTC CC ATG TTA CTG CTT CTA TTA CTT CTG G
Vect_mTRBV23	TGG AAG AAA ACC CCG GTC CC ATG GGT GCA CGG CTC ATT TGC TAT
Vect_mTRBV24	TGG AAG AAA ACC CCG GTC CC ATG GGT GCA AGA CTG CTC
Vect_mTRBV26	TGG AAG AAA ACC CCG GTC CC ATG GCT ACA AGG CTC CTC TGT TA
Vect_mTRBV29	TGG AAG AAA ACC CCG GTC CC ATG AGA GTT AGG CTC ATC TCT G
Vect_mTRBV30	TGG AAG AAA ACC CCG GTC CC ATG TGG ACA TTC CTG CTA CTT C
Vect_mTRBV31	TGG AAG AAA ACC CCG GTC CC ATG CTG TAC TCT CTC CTT GCC T
Revserse Primer	GGA GTC ACA TTT CTC AGA TCC T
