# Supplementary material for: A platform for parallel TCR cloning and testing enables anti-neoantigen tumor immunotherapy
Source: JCI Insight. 2026 Apr 28;11(12):e203622. doi: 10.1172/jci.insight.203622 (PMC13313532; doi:10.1172/jci.insight.203622)
Supplement: Supplemental table 3 [file jciinsight-11-203622-s284.xlsx]

## Sheet: Sheet1
Target	Fluorophore	Clone	Source	Catalog number
Human CD8	APC	SK1	Biolegend	344722
Human/ Mouse CD44	Brilliant Violet 570™	IM7	Biolegend	103037
Human CD69	BV510	IFN50	Biolegend	310936
Human CD69	PECy7	FN50	Biolegend	310912
Human/ Mouse TOX	PE	TXRX10	eBiosciences	12-6502-82
Mouse CD4	Brilliant Violet 605	RM4-5	BD Biosciences	563151
Mouse CD8α	Brilliant Ultra Violet 395	53-6.7	BD Biosciences	563786
Mouse CD8α	PerCP-Cy5.5	53-6.7	Biolegend	100734
Mouse CD11b	PE	M1/70	Biolegend	101208
Mouse CD39	PerCP-eFluor 710	24DM-S1	eBioscience	46-0391-80
Mouse CD45.2	Brilliant Violet 750™	104	Biolegend	109857
Mouse CD62L	APC/Fire™ 750	MEL-14	Biolegend	104450
Mouse CD90.1	BV650	HIS51	BD Biosciences	740517
Mouse CD90.1	PerCP Cy5.5	OX-7	Biolegend	202516
Mouse CD90.2	BUV737	30-H12	BD Biosciences	741702
Mouse CD90.2	BUV395	53-2.1	BD Biosciences	565257
Mouse CD127	BV421	A7R34	Biolegend	135024
Mouse CD279	PECy7	RMPI-30	Biolegend	135213
Mouse KLRG-1	BUV805	2F1	BD Biosciences	741993
Mouse MHC Class I (H-2Db)	eF450	28-14-8	eBioscience	48-5999-82
Mouse MHC Class I (H-2Kb)	PerCP-eF710	AF6-88.5.5.3	eBioscience	46-5958-82
Mouse MHC Class I (H-2Kb) SIINFEKL	APC	25-D1.16	Biolegend	141606
Mouse TCF-7/ TCF-1	Alexa Fluor® 647	S33-966	BD Biosciences	566693
Mouse TCR β Chain	Brilliant Violet 650™	H57-597	Biolegend	109251
Mouse TCR β Chain	BV421	H57-597	Biolegend	109230
Mouse TCR β Chain	APC	H57-597	Biolegend	109211
Mouse TCR β Chain	PE	H57-597	Biolegend	109208
Mouse TCR β Chain	PECy5	H57-597	BD Biosciences	551373
Mouse Tim3 / CD366	BV711	B8.2C12	Biolegend	134021
Type	Fluorophore	Specifity Db/ Kb?	Source	Catalog number
RPL18 Dextramer	PE	Kb	Immudex	JD04286 PE 150
ADPGK Dextramer	APC	Db	Immudex	JA03803 AP 150
OVA Dextramer	FITC	Kb	Immudex	JD2163-FITC
OVA Dextramer	APC	Kb	Immudex	JD02163 AP 150
H60 Tetramer	BV421	Kb	NIH Core
H60 Dextramer	APC	Kb	Immudex	JD03613 AP 150
Fixable Viability Dye	Ghost Dye 780		Tonbo	13-0865
Fixable Viability Dye	Ghost Dye 510		Tonbo	13-0870
Fixable Viability Dye	eFluor™ 506		eBioscience	65-0866-14
