# Supplementary material for: A platform for parallel TCR cloning and testing enables anti-neoantigen tumor immunotherapy
Source: JCI Insight. 2026 Apr 28;11(12):e203622. doi: 10.1172/jci.insight.203622 (PMC13313532; doi:10.1172/jci.insight.203622)
Supplement: Supporting data values [file jciinsight-11-203622-s287.xlsx]

## Sheet: Figure 1A 
Days	Tumor 1	Tumor 2	Tumor 3*	Tumor 4	Tumor 5	Tumor 6	Tumor 7	Tumor 8
4	1	1	1	1	89.4	6.2	1	1
7	9.4	18.9	0	50.4	309.8	38.8	19.4	20
13	71.5	33.6	0	41.8	401.1	110.4	18.5	1.3
15	31.3	40.7	0	43.1	746.1	142.7	34.6	8.5
18	44.8	33.3	0	88.4	699.9	250.5	7.7	4
20	71.5	62	685.6	51.6	1081.7	473.2	38.7	4
25	199	202.2	1094.4	285	1834.6	793.7	239.7	68.4
27	111.6	269.2	750.7	436.9	1403.3	992.6	175.4	127.9
			* Subcutaneous Tumor

## Sheet: Figure 1E
No Puro	1	2	3	4	5	6	7	8	9	10	11	12
A	3.9	1.9	1.2	2.3	1.7	0.6	1.2	0.7	0.7	0.5	0.8	1.7
B	0.9	5.7	1.1	1.2	1	2.8	1.6	0.6	0.6	1.3	0.9	0.5
C	2.3	1.3	1.9	4.1	1	3.2	1.6	0.6	0.5	0.9	0.6	1.8
D	2.2	0.8	2.8	5	0.7	1.1	0.8	3.2	0.7	4.5	2.8	2.2
E	0.5	1.6	0.7	1.2	0.9	1.6	0.6	2	0.5	0.4	0.3	0.7
F	1.7	0.5	1.4	0.5	0.7	0.6	0.8	0.4	3.7	0.4	0.5	3
G	1.2	0.9	0.3	1.6	0.5	0.7	0.5	1.4	0.2	0.4	5.9	0.5
H	0.7	1.1	2.3	0.6	5.9	0.6	0.9	2.6	6.4	1.6	0.3	0.5
A	0.8	20.9	26.8	21.6	1.9	2.2	1.8	4.3	2	0.4	0.3	0.9
B	0.4	22	6.1	6.1	3.2	7.7	5.3	0.3	2.6	14.6	12.4	6
C	0.5	5.5	9.9	0.4	6.9	3.8	3.2	1.6	1	0.9	2.9	1.9
D	0.4	7.7	6.2	3.3	2.6	17.7	1.6	2.3	2.5	12.4	0.3	6
E	3.1	2.6	32.8	0.3	12.2	0.7	0.6	1.7	0.9	0.6	1	1
F	6.4	11.6	12.4	12.3	6.7	0.7	1.5	1.2	3.1	0.7	2.1	0.9
G	4.9	0.3	26	8	7.1	1.4	7.3	2.7	2	4.1	1.7	1.9
H	5.3	1.2	0.5	7.3	2.5	0.9	8.3	0.7	2.4	2	4.7	0.9
Post-Puro	1	2	3	4	5	6	7	8	9	10	11	12
A	1.2	7.8	41	54.9	43	16.5	31.4	3.3	0.5	3.3	0.5	34.9
B	6.8	59.8	30.7	30.7	34	38.7	56.4	0.5	0.3	27.8	25.3	0.2
C	54.1	0.2	34.6	54.9	6.6	46.5	52.1	0.4	10.1	13.6	14.9	43.8
D	55.9	0.7	53.5	76.9	0.5	11.9	0.4	46.9	11.1	67.5	39.4	49.7
E	0.6	39	7.1	37.1	25.7	20.4	2.5	48.5	0.5	0.6	0.5	0.3
F	43	0.4	21.8	5.1	14.9	0.5	16.3	0.5	38.1	0.5	0.2	47.5
G	21.4	9.9	0.3	30.2	1.2	2.8	0.1	10.4	0.4	0.4	54	0.3
H	3.2	20	49	6.5	74	4.6	12.6	46	45.9	33.8	0.4	0
A	5.8	62.9	69.7	69.9	17.7	20.4	8.3	36.5	26.9	0.5	1.7	13
B	0.5	76.6	42.4	24.5	21.2	45.1	38.7	0.4	26.3	56.7	57.2	42.7
C	0.4	7.1	53	0.5	43.4	31.7	18.8	14	12.1	5.3	22	23.5
D	1.1	33.3	28.6	18.4	14.5	61.2	15.7	14.7	25.7	72	7	35.8
E	9.5	21.5	77	0.7	50.3	4.1	1	32.8	21.2	0.4	29	20.8
F	48.1	60.4	63.9	59.8	30.9	1.1	15.8	19.3	67.2	16.8	40.4	11.9
G	50.9	0.6	62.3	40.8	50	19	52.5	25.8	32.5	36.4	36.8	47.1
H	46.6	18	2.6	53.8	27.6	23.2	70	4.6	31.7	42.9	59.6	19.2

## Sheet: Figure 2B
	mCherry	3.0	3.1	3.2	3.3	3.4	3.5	3.6	3.7	3.8	3.9	3.10	3.11	3.12	3.13	3.14	3.15	3.16	3.17	3.18	3.19	3.20	3.21	3.22	3.23	3.24	3.25	3.26	BM DC	MC38	B6WT3 MHC Kb	B6WT3 MHC 1 KO
1	1.6	18.9	2	1.7	1.3	7.8	1.5	8.4	2	1.7	2.1	2.3	2.3	4.5	1.9	1.7	0.9	0.9	0.6	0.7	0.9	0.9	1.2	10.1	1.1	1	1.2	3.7	1.1	5.7	1.4	1.4
2	2.2	3.2	2.4	2.2	2.2	3	1.7	1.9	2.8	2.8	3.1	3.1	3	2.6	2.8	2	1.3	0.9	0.9	0.7	1.1	0.9	1.5	2.2	1.4	1.1	1.8	1.2	1.4	0.8	1	1.1
3	1	8.2	1	1	0.9	6.5	0.9	0.9	1.3	1.2	1.4	1.1	1.4	1.6	1.4	1.4	1	1	0.7	0.6	1.1	0.8	1.1	5.6	1.1	1	1.2	0.9	0.6	2	1.2	0.9
4	2.3	1.9	2.2	2.3	2.2	1.9	1.7	2.9	3	2.2	2.9	2.9	2.8	7.3	2.7	2.1	1.4	1.5	0.9	0.7	1.2	0.8	1.3	1.4	1.6	1.5	1.6	1	1.5	1.8	2.1	1.4
5	3.3	3.4	3.5	3.4	3	3	2.8	2.6	3.2	3.8	3.8	3.8	3.8	4.1	3.6	2.8	2.3	1.7	1.5	1.4	2	1.5	1.4	1.7	2.2	1.9	2.1	1.7	1.8	1	2.4	1.3
6	1.5	7.9	1.3	1.4	1.6	6.8	1.5	1.2	2	1.9	1.8	1.8	1.8	2.7	2	1.4	0.7	0.3	0.4	0.4	0.5	0.2	0.7	6.4	1	0.8	0.8	0.8	0.5	2.8	1.6	0.9
7	1.7	1.8	1.9	2	1.8	1.6	2	1.5	1.8	2.1	2.2	2.2	2.2	2.4	2.5	1.8	0.9	1	0.7	0.8	1.1	1	1.1	1	0.7	1.1	1	1.2	1	0.7	1.4	1.4
8	1.7	1.6	1.4	1.4	0.9	1.2	1.2	3.4	1.8	1.6	1.8	1.8	1.8	7.6	1.4	1.3	0.9	0.6	0.5	0.7	0.8	0.6	0.9	1.1	1.4	1	0.9	0.9	1	2.2	1.1	1.2
9	4.1	2.7	2.7	2.7	2.3	3.5	2.2	2.9	3.2	3.1	2.8	3.3	3	5.2	2.2	2.6	1.7	1.2	1	1.1	1.7	1.6	1.7	2.5	1.7	1.7	1.7	1.7	1.1	2.3	3	1
10	1.2	1.1	1.1	1.2	1.1	1.2	1.1	0.6	1.3	1	1.6	1.3	1.3	1	1.1	1.1	0.9	0.7	0.5	0.6	0.6	0.5	0.7	0.7	0.8	0.8	0.7	0.7	0.6	0.6	1.1	0.9
11	1.5	1.5	1.8	1.7	1.5	1.6	1.3	1.2	1.6	1.8	2	1.9	1.8	1.6	1.8	1.8	1.2	0.9	0.6	0.6	0.9	0.8	1	1.3	1.4	1.1	1.2	1.2	0.6	0.5	0.8	0.9
12	2.2	2.3	2.4	2.4	2	2.1	2.1	4.3	2.1	2.5	2.9	2.8	2.9	8.4	1.9	1.9	2	1.4	0.8	1.1	1.5	1	1.2	1.4	1.6	1.7	1.6	1.7	1.4	1.9	2.2	2.3
13	1.1	1.1	1	1	1	1.3	1	0.7	1.2	1.1	1.3	1.2	1.4	1.3	1.5	1.5	0.9	0.6	1	0.6	0.3	0.6	0.7	1	1	1.1	1.2	1	0.7	0.3	1.3	1.1
14	3.7	3.2	3.4	3	2.7	3.3	2.6	2.8	4.1	3.4	3.4	3.1	3.7	4.1	3.1	3.1	2.2	1.8	1.4	1.8	2.2	1.4	1.7	2.1	2.1	2.4	2.7	2.2	2.2	1	1.7	1.4
15	2.4	2.5	2.6	3.2	2.4	2.2	2.4	2	2.4	3.4	3.1	2.9	3.1	3.6	2.2	2.6	1.3	1.1	0.6	0.9	1.3	1	1.5	1.4	1.4	1.5	1.8	1.9	1.3	0.8	1.7	1.3
16	1.3	1.2	1.2	1.3	1.1	0.8	1.2	1.1	1.5	1.3	1.5	1.3	1.5	1.7	1.4	1.5	1.8	1.5	0.9	1.3	1.3	1	1.4	1.1	1.3	1.5	1.6	1.5	0.7	0.6	1.3	1
17	2.6	3	2.7	2.7	2.4	2.4	2.4	2.2	2.5	2.5	2.6	2	2.6	2.5	2.8	2.9	1.5	1.5	0.6	1.1	1.3	1.5	1.7	2.5	1.7	1.7	1.7	1.8	1.8	1.3	1.6	1.4
18	2	2.2	2.1	1.8	2	2	2	1.8	2.4	2.7	2.3	2.4	2.6	2.4	2.4	2.3	1.5	1.8	0.9	1.5	1.1	1.3	1.3	1.3	1.3	1.4	1.5	1.1	1.3	0.9	1.5	1.3
19	2.7	2.6	2.4	2.6	2.4	2.2	2.1	2	2.9	2.5	2.8	2.6	3	2.7	2.7	2.6	2.1	2.2	1.5	2.1	1.9	1.4	1.4	1.8	1.6	1.7	1.9	2.1	1.6	1	2	1.5
20	1.4	6.3	1.4	1.5	1.4	5.3	1.3	1.1	1.6	1.5	1.5	1.6	1.9	1.9	1.7	1.7	1.3	1.7	0.8	1.4	1.2	1.1	0.8	4.3	1.7	1.6	1.3	1.2	0.7	1.7	1	0.7
21	1.8	3.7	1.7	1.6	1.5	3.3	1.6	1.2	1.8	1.8	2	1.6	1.8	2	1.8	1.5	1.5	1.2	0.8	1.2	0.8	0.8	0.8	2.7	1.5	1.3	1.4	1.4	0.6	1	0.9	1
22	1.1	1	1.3	1.4	1.2	1.2	1.1	0.9	1.1	1	8.8	1.6	1.6	1.2	1.5	1.4	1.2	1	0.7	1.1	1	0.6	0.8	0.9	8.1	0.8	1	1.1	0.7	2.3	1.1	0.9
23	1.9	1.9	1.8	1.9	1.6	1.6	1.8	1.4	2.3	2.2	2.2	2	2.5	2.4	2.4	1.7	1.3	1.3	1.2	1.1	1.1	0.8	1.5	0.9	1.5	1	1.2	1	1.4	0.8	1.1	1.1
24	1.2	1.1	1.4	1	1.1	0.9	1	1.1	1.2	1.1	1.3	1.1	1.3	1.7	1.8	1.3	1.1	0.8	0.5	0.9	1	0.7	0.6	0.9	0.9	1.1	0.9	1	0.7	0.5	1.3	1.2
25	8.5	9	8.8	8.4	6.3	6.1	7.6	6.5	11	7.8	10.6	7.6	9.2	9.3	9.7	9.5	8.6	7.8	4.4	7.3	8.3	7.2	7.4	6.7	6.5	6.4	6.3	4.9	6.2	4.7	5.1	1.6
26	2.9	3.1	3.1	3.2	2.6	2.7	2.3	2.3	4.4	4.4	4.9	3.7	3.7	4.3	4.3	3.4	3.6	3.3	1.8	3	3.7	2.7	2.9	2.9	3	2.2	3.3	2.8	1.6	1.3	1.9	1.3
27	3.4	5.1	3.2	3.6	3.7	4	3.1	2.4	4	5.1	4.2	4.8	4.5	4.5	4.3	4.2	4.4	4	1.9	3.2	4.1	3.1	4.5	5.7	4.6	4.6	4.6	4.7	1.9	1.8	1.5	1.5
28	17.5	17.5	17.4	18.4	17.4	15.5	17.2	12.3	22.4	22.4	23	23	23	22.4	22.4	21.2	13.4	12.4	5.8	10.2	13.8	11	15.2	11.8	14.8	17.1	15.1	15.4	13.1	8.9	4.2	1.6
29	3.5	3	4	3.3	3.2	3.1	3.3	2.1	5	5.6	4.9	4.8	4.9	4.7	4.8	4.1	9.2	8.5	7.4	8.7	9.1	6.8	6.8	8	9.3	8.8	8.4	8.1	1.1	0.8	2.3	0.5

## Sheet: Figure 3D
Time (Hours)	OT-1 TG			OT-1 Transduced Unedited			OT-1 Transduced CRISPR			Untransduced Polyclonal Cells			No T Cells
0	0.129555	0.087618	0.055236	0	0	0	0.00405	0.041227	0	0	0	0	0	0	0
0.612778	0.245265	0.272254	0.192727	0.104066	0.108938	0.127205	0.12492	0.143799	0.110801	0.09974	0.090395	0.130924	0.187134	0.17727	0.080852
1.36333	0.43021	0.468221	0.387875	0.219775	0.228139	0.264948	0.269404	0.289302	0.258346	0.224059	0.180174	0.256563	0.344133	0.356417	0.215381
1.86361	0.44144	0.483865	0.395642	0.219041	0.231471	0.268899	0.276258	0.297008	0.264736	0.227924	0.180755	0.259549	0.351052	0.364433	0.220705
2.61389	0.445848	0.490123	0.412487	0.229047	0.246164	0.291324	0.285703	0.308479	0.276655	0.243614	0.191664	0.276396	0.376773	0.381871	0.225781
3.11444	0.453456	0.511448	0.416311	0.237757	0.256652	0.301913	0.294066	0.321367	0.287197	0.25054	0.199872	0.289369	0.382637	0.394544	0.229499
3.86444	0.459154	0.525041	0.426753	0.252039	0.269539	0.314238	0.309199	0.337998	0.303423	0.266014	0.215545	0.305732	0.404987	0.411948	0.240446
4.36444	0.471177	0.53831	0.425479	0.263419	0.285625	0.329716	0.318596	0.346689	0.315664	0.274419	0.226908	0.321181	0.42603	0.432736	0.251123
5.11444	0.493262	0.555539	0.443306	0.286077	0.303437	0.348498	0.34439	0.368861	0.33375	0.295484	0.247894	0.347244	0.4654	0.471239	0.262922
5.61444	0.50574	0.573514	0.459057	0.296756	0.325243	0.359901	0.361362	0.380608	0.350302	0.310363	0.257947	0.359955	0.489648	0.491984	0.275544
6.36444	0.525644	0.586501	0.469773	0.318225	0.345207	0.384962	0.384833	0.405905	0.374233	0.33221	0.278872	0.38809	0.519667	0.5232	0.28723
6.86472	0.533795	0.598913	0.480525	0.336633	0.357942	0.406217	0.40227	0.418979	0.390213	0.347756	0.291212	0.404979	0.541427	0.54162	0.294098
7.61472	0.551243	0.615787	0.500639	0.356559	0.385802	0.4267	0.420101	0.443753	0.414249	0.367152	0.307006	0.433773	0.580268	0.573767	0.305262
8.115	0.561568	0.632075	0.512087	0.367423	0.402235	0.444829	0.440546	0.460458	0.42963	0.378918	0.3209	0.449571	0.608805	0.590743	0.315969
8.865	0.578198	0.648829	0.542651	0.393697	0.436781	0.475745	0.468627	0.484493	0.454254	0.409499	0.343896	0.496963	0.647107	0.628919	0.331664
9.365	0.596124	0.678093	0.56066	0.419741	0.457788	0.499759	0.488459	0.50214	0.476265	0.427573	0.362329	0.525013	0.682333	0.65868	0.342843
10.115	0.626094	0.693612	0.586567	0.45065	0.484418	0.539797	0.523901	0.529483	0.506128	0.465902	0.397201	0.569666	0.745149	0.698832	0.36686
10.6153	0.643388	0.717777	0.606704	0.47102	0.505512	0.56739	0.549727	0.551049	0.529762	0.492319	0.415837	0.596603	0.781362	0.734792	0.377155
11.3656	0.668238	0.74827	0.629546	0.50871	0.550316	0.609152	0.581421	0.583678	0.534922	0.529037	0.443332	0.642344	0.830979	0.772087	0.390233
12.1158	0.682412	0.778777	0.66588	0.539164	0.578893	0.646521	0.616117	0.614305	0.610214	0.569608	0.478332	0.682582	0.88253	0.820986	0.40741
12.6161	0.700033	0.796843	0.679833	0.56117	0.607622	0.670763	0.636312	0.636972	0.623935	0.596944	0.499399	0.711836	0.908449	0.854008	0.412834
13.3664	0.733037	0.838089	0.700148	0.59418	0.64393	0.706531	0.679011	0.67754	0.65216	0.632774	0.543197	0.757347	0.953613	0.881925	0.429788
13.8667	0.750959	0.852326	0.72149	0.621583	0.672556	0.731051	0.694969	0.701888	0.675862	0.655277	0.569165	0.793964	0.988077	0.916205	0.446078
14.6169	0.778867	0.88683	0.740484	0.656654	0.705072	0.777852	0.733553	0.733248	0.708515	0.690847	0.606326	0.839525	1.0237	0.955041	0.462134
15.1169	0.795013	0.906293	0.753788	0.68229	0.731194	0.822488	0.76101	0.756236	0.733232	0.706005	0.626379	0.870991	1.04523	0.982342	0.476858
15.8669	0.809646	0.932642	0.782356	0.71983	0.765508	0.852179	0.801292	0.779383	0.7657	0.745005	0.65944	0.908937	1.06572	1.01499	0.490745
16.3669	0.824601	0.952427	0.795312	0.74654	0.781859	0.877023	0.816254	0.801526	0.785637	0.768683	0.687723	0.936709	1.09177	1.03451	0.501006
17.1172	0.852314	0.97259	0.817375	0.77918	0.815358	0.904612	0.848776	0.832441	0.814088	0.802865	0.726507	0.977089	1.11667	1.05377	0.517738
17.6172	0.872906	0.985993	0.832143	0.795624	0.838804	0.920464	0.874745	0.849986	0.84012	0.825434	0.747779	0.998398	1.12567	1.06324	0.525503
18.4475	0.960944	1.06491	0.903198	0.845404	0.864228	0.946826	0.916211	0.903148	0.888656	0.800829	0.749488	0.968755	1.16799	1.07838	0.518848
18.9475	0.981503	1.11552	0.941651	0.934361	0.978254	1.06177	0.998508	0.972025	0.965745	0.907804	0.807484	1.10936	1.19145	1.17163	0.584295
19.6975	0.97569	1.09906	0.933419	0.932206	0.973071	1.07809	0.999542	0.978599	0.969074	0.963904	0.849767	1.174	1.25903	1.16676	0.58141
20.1978	0.973022	1.10309	0.93534	0.937631	0.978441	1.07902	1.00882	0.974951	0.981154	0.958714	0.912339	1.14503	1.25059	1.17542	0.579756
20.4478	0.978324	1.09087	0.930809	0.944043	0.980703	1.07526	1.01712	0.989541	0.993337	0.953714	0.914976	1.13131	1.24203	1.1758	0.582177
21.9706	1.0948	1.2122	1.03446	1.00838	1.01859	1.14148	1.0626	1.04472	1.04957	0.97926	0.914537	1.15493	1.28647	1.24526	0.558499
22.2206	1.09145	1.22611	1.05169	0.945953	0.997385	1.12084	1.00664	0.991548	1.01682	0.988129	0.915904	1.15442	1.23189	1.19368	0.589379
22.7206	1.05565	1.19749	1.06561	1.05282	1.1048	1.28549	1.07152	1.05621	1.11374	1.04144	0.983829	1.21964	1.3298	1.3302	0.634457
23.4703	0.957464	1.09527	0.977056	1.08238	1.09842	1.24598	1.05818	1.03694	1.03921	1.08891	0.98668	1.29656	1.37761	1.32279	0.637643
23.9697	0.899264	1.03621	0.933733	1.07509	1.11973	1.23202	1.02148	0.993641	1.00126	1.10197	1.10338	1.30371	1.35324	1.31438	0.637865
24.7197	0.855591	0.997539	0.902221	1.08308	1.12524	1.2218	0.993636	0.981967	0.986152	1.12297	1.10292	1.29011	1.33404	1.29964	0.643901
25.2197	0.823604	0.969628	0.87862	1.08313	1.11911	1.2322	0.975525	0.953581	0.975219	1.12983	1.10755	1.2846	1.32035	1.30196	0.653641
25.9697	0.787448	0.94169	0.858015	1.10562	1.1488	1.25978	0.951953	0.930966	0.94796	1.14024	1.14859	1.29707	1.33065	1.30248	0.662056
26.47	0.758857	0.925882	0.833843	1.12929	1.17681	1.2879	0.937299	0.909683	0.954856	1.15819	1.17627	1.30828	1.33932	1.31966	0.679481
27.2203	0.693229	0.85546	0.771835	1.16455	1.20289	1.32207	0.922318	0.885539	0.962598	1.19511	1.20416	1.31124	1.35864	1.3358	0.696868
27.7206	0.61283	0.775328	0.695232	1.18929	1.21469	1.34682	0.907874	0.848185	0.931371	1.2159	1.22775	1.31595	1.3666	1.34036	0.710657
28.4706	0.495846	0.614334	0.578086	1.20538	1.24074	1.37752	0.855161	0.76948	0.889689	1.22618	1.24932	1.3309	1.40069	1.35456	0.738579
28.9706	0.422419	0.52043	0.505154	1.22561	1.25905	1.39885	0.785925	0.700975	0.809509	1.23315	1.2463	1.33457	1.41492	1.37341	0.748083
29.7206	0.332619	0.397926	0.407571	1.24735	1.26488	1.41559	0.677445	0.584639	0.695958	1.23883	1.26189	1.34151	1.44958	1.40105	0.771101
30.2206	0.292653	0.339674	0.349052	1.25212	1.28733	1.4429	0.585811	0.490182	0.605765	1.24048	1.27671	1.35323	1.46773	1.42096	0.784906
30.9711	0.236207	0.268458	0.283019	1.25405	1.28526	1.46903	0.456504	0.368626	0.46322	1.25674	1.29107	1.35887	1.51087	1.45936	0.809342
31.4711	0.211585	0.231006	0.245048	1.2453	1.27822	1.46413	0.375824	0.300544	0.372179	1.2643	1.29299	1.36964	1.53719	1.47558	0.818635
32.2211	0.175623	0.181464	0.191171	1.19955	1.26751	1.45486	0.268502	0.223645	0.261561	1.29595	1.30035	1.38606	1.57861	1.50871	0.844661
32.7211	0.154899	0.159365	0.163478	1.16746	1.23345	1.43156	0.220277	0.184263	0.210034	1.30036	1.31338	1.39783	1.61145	1.54214	0.857024
33.4711	0.130649	0.130138	0.131376	1.09168	1.17193	1.39792	0.160253	0.133428	0.149564	1.31349	1.31604	1.41376	1.65709	1.58817	0.876046
33.9714	0.116702	0.115145	0.114891	1.03051	1.11142	1.3472	0.12872	0.110165	0.120308	1.31742	1.31953	1.42938	1.67997	1.61549	0.889039
34.7214	0.094538	0.097068	0.09366	0.939366	1.02616	1.26929	0.096265	0.079759	0.08847	1.31701	1.31471	1.44437	1.7066	1.65185	0.900024
35.4717	0.084775	0.083427	0.072129	0.839891	0.939729	1.17589	0.071403	0.059311	0.062248	1.32546	1.32093	1.4375	1.74642	1.69776	0.909363
35.9717	0.074641	0.070977	0.059945	0.784523	0.873328	1.12158	0.05597	0.046933	0.049531	1.33825	1.31876	1.44773	1.76042	1.73096	0.929867
36.7217	0.062497	0.059643	0.044416	0.694701	0.787347	1.01876	0.040787	0.031878	0.033032	1.33204	1.3282	1.46454	1.80614	1.76673	0.950042
37.2217	0.055653	0.048021	0.037505	0.647768	0.740208	0.965372	0.031594	0.022658	0.025919	1.33819	1.32809	1.47057	1.82411	1.78138	0.955159
37.9722	0.047745	0.039436	0.033558	0.582312	0.67552	0.89063	0.021137	0.016636	0.016496	1.34932	1.33842	1.48946	1.83518	1.8059	0.972806
38.4725	0.044664	0.035055	0.030629	0.542862	0.640296	0.84869	0.017669	0.01209	0.010766	1.35283	1.34641	1.4903	1.84313	1.82913	0.976815
39.2225	0.035541	0.029816	0.021714	0.496969	0.595125	0.809505	0.013484	0.006289	0.005293	1.35628	1.3518	1.49474	1.86178	1.85248	1.00058
39.7225	0.033761	0.024245	0.020175	0.472807	0.569323	0.789189	0.009048	0.004861	0.004562	1.35209	1.36015	1.49863	1.8821	1.8865	1.011
40.4725	0.028952	0.01643	0.017286	0.44711	0.544404	0.770829	0.004366	0.002988	0.007485	1.36022	1.36325	1.49823	1.89528	1.89862	1.03455
40.9725	0.025471	0.013031	0.012425	0.433223	0.530774	0.762954	0.00487	0.004348	0.005077	1.3696	1.37559	1.51133	1.90945	1.91946	1.04539
41.7225	0.021748	0.009342	0.007216	0.421172	0.521765	0.766636	0.001402	0.001919	0.003169	1.36891	1.38528	1.50995	1.92997	1.93515	1.0634
42.2228	0.018299	0.009161	0.007558	0.419453	0.520545	0.775059	0.002313	0	0.002872	1.37297	1.38782	1.51802	1.94295	1.94257	1.08218
42.9731	0.016396	0.006277	0.005934	0.419986	0.510305	0.764575	0	0.00021	0.005654	1.37829	1.39752	1.52412	1.96902	1.96789	1.10207
43.4733	0.013814	0.003229	0.003413	0.421653	0.502298	0.761234	0.00133	0.00097	0.006566	1.38606	1.40535	1.52858	1.97959	1.99655	1.11085
44.2233	0.009878	0.003477	0.002291	0.419323	0.496826	0.774911	0.004939	0.001668	0.008058	1.40211	1.39966	1.54017	2.02245	2.02099	1.13516
44.7233	0.008713	0.002567	0.002068	0.418195	0.49765	0.790551	0.006956	0.001267	0.009721	1.41123	1.40626	1.54246	2.03425	2.02706	1.15085
45.4733	0.004643	0.00207	0.001821	0.424706	0.509291	0.804478	0.008528	0.001901	0.012115	1.42247	1.41648	1.56212	2.04718	2.05536	1.16088
45.9736	0.002247	0	0.002192	0.431619	0.515946	0.823919	0.008503	0.004617	0.01398	1.43676	1.42358	1.57218	2.05692	2.06845	1.16777
46.7236	0	0.000563	0	0.446593	0.520401	0.847583	0.009636	0.005623	0.016864	1.45322	1.42143	1.58188	2.05292	2.08154	1.19667

## Sheet: Figure 3E
OT-1 Transgenic Cells	CRISPR EDITED OT-1 TCR Transduced	OT-1 Transduce No Crispr Editing	Untransduced Polyclonal T cells
8.822	10.71	22.34	33.21
10.07	10.04	24.04	33.1
9.132	10.75	29.18	36.78

## Sheet: Figure 3H
Percent IL-7R+			Percent IL-7R+TCF-1+
TCX 1.0	TCX 2.0		TCX 1.0	TCX 2.0
5.24	40.1		3.15	5.19
11.8	30		5.35	39.7
14.8	82.6		0.54	9.67
1.94	33.1		3.85	14.8
12.2	64.8		12.9	26.1
12.3	25.5

## Sheet: Figure 3J
TCX1.0	TCX2.0
28.2	42.6
60.1	75.6
40	65.1
46.9	67.8
40.8	51.2
49.7	58.7
54.1	69.1

## Sheet: Figure 3K
TcX1.0	TcX2.0
1.39305	5.74515
1.43275	4.18775
1.49079	4.40869
2.00053	5.48768
2.16594	5.47311
2.00838	5.03142

## Sheet: Figure 5H
Percent Transduced			A09 X-Axis
58.5	56.6	55.7	56.9333
45.8	49	49.6	48.1333
33	31.6	27.9	30.8333
13.1	13.4	13.4	13.3
7.11	6.95	6.99	7.01667
4.05	4.31	3.91	4.09
2.12	1.97	1.72	1.93667
TCR Beta MFI			A09 Y-Axis
130402	123373	145048	132941
64039	67338	76016	69131
51896	54259	50715	52290
38777	36068	36586	37143.7
36194	36460	37062	36572
35271	35271	36141	35561
32298	32634	35485	33472.3
Percent Transduced			TCR30 X-Axis
59.4	54.4	52.8	55.5333
49.3	53.2	46.9	49.8
40.3	43.9	44.4	42.8667
28.6	26.3	23.4	26.1
11	12.7	11.2	11.6333
7.06	6.28	5.71	6.35
2.94	3.92	3.75	3.53667
2	2.25	1.81	2.02
TCR Beta MFI			TCR30 Y-Axis
138423	138034	148998	141818
139481	148196	157459	148379
82947	88242	88720	86636.3
73479	74409	75370	74419.3
64575	67055	61224	64284.7
62171	67814	70464	66816.3
64124	57293	59162	60193
53998	57082	58167	56415.7
Percent Transduced			A10 X-Axis
49.7	49.4	47.3	48.8
45.2	42.8	41.6	43.2
33	34.1	36	34.3667
22.5	20.2	18.4	20.3667
8.32	8.02	8.28	8.20667
		2.23	2.23
1.29	1.2	1.16	1.21667
TCR Beta MFI			A10 Y-Axis
196186	196391	182700	191759
169596	177447	171764	172936
101789	101071	107380	103413
85966	80813	84415	83731.3
80902	72747	67065	73571.3
		64371	64371
59253	56151	60985	58796.3

## Sheet: Figure 4B
	TcX 1.0																	TcX 2.0																	Untransduced
1	27.8898	93.6883	65.5018	44.2729	116.6467*	117.796	29.5227	14.5914	16.2044	6.01707	11.2086	2.71656	2.05626					166.393677*	30.4334	24.005	82.4517	5.80044	28.1172	120.427	185.004	9.75874	61.9695	43.9791	57.8223	6.94958	14.7189	2.14086			16.3717	64.4068	134.862137*	119.867	13.5846124*	33.9218	5.01862	78.0395	102.454	216.2534*	25.8959	43.9417	21.5225	18.407408*
4	50.2548	160.193	9.0784	49.0475	184.586997*	164.404	72.4326	33.9014	25.7124	16.1455	29.3994	10.6398	4.59552					174.435272*	41.2777	77.0543	115.983	50.3205	60.1709	148.061	274.267	28.0497	181.914	80.7892	110.264	31.463	30.1049	3.74955			23.3122	92.4993	167.93868*	178.832	25.357255*	76.0006	40.501	76.4095	131.396	535.832076*	51.3938	85.1006	68.2581	40.5655453*
7	52.9608	97.7518	6.92537	47.1627	0*	153.355	65.2759	33.7007	21.962	15.4135	29.599	9.31168	3.67338					128.475871*	50.1512	53.8835	115.848	23.2733	39.7315	90.2266	80.2907	24.01	91.778	28.0842	47.2254	26.3699	27.8186	3.05751			36.4371	95.883	0*	104.33	29.3994647*	126.843	29.7932	71.3092	79.9445	0*	85.831	91.8985	126.107	90.112512*
11	85.8183	101.034	0	45.5063	0*	133.779	53.2975	27.1801	18.694	31.5875	40.2697	8.1547	0.5					0*	115.94	79.1647	127.249	13.8833	58.2141	33.5831	0	38.7366	38.4633	6.94828	29.6718	16.913	58.2203	7.45813			41.4922	44.9517	0*	182.562	108.853065*	139.97	67.1739	214.41	163.945	0*	163.54	122.776	304.133	0*
13	48.5716	44.5755	0	103.629	0*	43.6219	95.9447	29.705	49.9822	17.4111	44.9075	40.4751	0.5					0*	112.757	47.5058	88.9904	0.5	71.9737	0.5	0	28.311	52.8126	0.5	0.5	16.1346	62.7969	17.5249			44.42	77.5493	0*	235.781	0*	78.8262	53.3141	244.555	156.631	0*	185.534	251.414	183.525	0*
15	67.7455	16.2263	0	169.16	0*	66.0596	124.821	54.9422	76.4986	32.5911	71.7938	41.3302	0					0*	172.032	35.666	37.4855	0.5	50.6207	0.5	0	25.8348	12.7603	0	0.5	14.8161	91.8455	27.2981			47.747	186.094	0*	334.864	0*	52.774	50.2392	344.751	205.145	0*	331.422	395.646	371.663	0*
17	45.5131	0.5	0	105.689	0*	10.6613	130.808	44.0318	49.5237	31.5197	53.9088	22.0078	0					0*	151.048	4.94749	6.88225	0	29.3651	0	0	15.3375	2.089	0.5	0	11.9558	30.6082	27.3572			35.2717	338.156	0*	341.61	0*	40.1451	69.3977	305.785	221.588	0*	423.781	604.38	246.671	0*
					*Died before end of experiment

[truncated: 67 more sheets: Figure 4C, Figure 4D, Figure 4E, Figure 4F, Figure 4G, Figure 4H, Figure 4I, Figure 4J, Figure 4K, Figure 4L, Figure 4M, Figure 4N, Figure 5B, Figure 5D, Figure 5G, Figure 5J, Figure 5K, Figure 5L, Supplemental Figure 1 D , Supplemental Figure 1 C …]
